# Supplementary material for: Gender Differences in the Prevalence of Mental Health, Psychological Distress and Psychotropic Medication Consumption in Spain: A Nationwide Population-Based Study
Source: Int J Environ Res Public Health. 2021 Jun 11;18(12):6350. doi: 10.3390/ijerph18126350 (PMC8296165; doi:10.3390/ijerph18126350)
Supplement: Supplementary file 1 [file ijerph-18-06350-s001.zip]

Archive with 1 entries (1 files):
- ijerph-1212767-supplementary.pdf
